# Supplementary material for: Changes in the gut microbiome and fermentation products concurrent with enhanced longevity in acarbose-treated mice
Source: BMC Microbiol. 2019 Jun 13;19:130. doi: 10.1186/s12866-019-1494-7 (PMC6567620; doi:10.1186/s12866-019-1494-7)
Supplement: Supplementary file 1 — Summary statistics, associations with design parameters and metabolites, and inferred taxonomic identity of common bacterial OTUs. Table includes all OTUs with mean relative abundance greater than 0.01% and found in greater than 5% of samples. (XLSX 51 kb) [file 12866_2019_1494_MOESM1_ESM.xlsx]

## Sheet: Sheet1
taxon_id	incidence	mean_abund	log_mean_abund	treatment_effect	treatment_padj	sex_effect	sex_padj	interact_effect	interact_padj	propionate	butyrate	acetate	lactate	phylum	class	order	family	genus
Otu0001	1	0.200203	-0.698529	1.38665	6.6477e-06	0.385742	0.719431	-0.752189	0.338382	0.00011573	-0.000111478	-7.73501e-05	0	Bacteroidetes	Bacteroidia	Bacteroidales	Muribaculaceae	Muribaculaceae_ge
Otu0002	0.986014	0.0761137	-1.11854	-0.121798	0.880059	1.71408	0.0770612	-2.34053	0.0862105	0	-0.00015129	-8.62437e-05	0.00358982	Firmicutes	Bacilli	Lactobacillales	Lactobacillaceae	Lactobacillus
Otu0004	0.587413	0.0569315	-1.24465	2.34223	0.0252949	6.47512	6.79689e-11	-6.30955	0.000132286	9.12205e-05	-9.10578e-05	-7.99083e-05	4.77835e-05	Bacteroidetes	Bacteroidia	Bacteroidales	Muribaculaceae	Muribaculaceae_ge
Otu0005	0.867133	0.039854	-1.39953	-1.67002	0.0246218	2.1319	0.0414342	-1.0913	0.685472	8.35727e-05	-1.90351e-05	0	0	Bacteroidetes	Bacteroidia	Bacteroidales	Muribaculaceae	Muribaculaceae_ge
Otu0006	0.867133	0.0429581	-1.36695	-1.14221	0.047957	1.17578	0.282041	-0.20738	0.957479	0	0.000129512	0	-0.00108993	Bacteroidetes	Bacteroidia	Bacteroidales	Muribaculaceae	Muribaculaceae_ge
Otu0007	0.825175	0.0346258	-1.4606	-1.5225	0.152761	-0.465712	0.950216	1.38093	0.710537	0	0.000179978	2.37716e-05	-8.88965e-05	Firmicutes	Erysipelotrichia	Erysipelotrichales	Erysipelotrichaceae	Turicibacter
Otu0008	0.755245	0.0245885	-1.60927	1.36257	0.109599	1.28761	0.470246	-2.17478	0.251082	0	-0.000208945	-2.14929e-05	0	Bacteroidetes	Bacteroidia	Bacteroidales	Muribaculaceae	Muribaculaceae_ge
Otu0009	0.979021	0.016963	-1.7705	-1.49939	0.00310644	-0.184268	0.967655	1.63762	0.21142	0	0.000971244	0.00051816	0	Firmicutes	Clostridia	Clostridiales	Ruminococcaceae	Ruminiclostridium
Otu0010	0.965035	0.0143086	-1.8444	-0.046051	0.927776	0.264433	0.950216	0.105247	0.976642	0	6.20969e-06	0	-9.99814e-05	Firmicutes	Clostridia	Clostridiales	Lachnospiraceae	Lachnospiraceae_NK4A136_group
Otu0011	0.398601	0.0122914	-1.9104	0.602168	0.730665	-0.0777045	0.98846	-1.7998	0.745916	0	0	-7.13141e-05	0	Bacteroidetes	Bacteroidia	Bacteroidales	Muribaculaceae	Muribaculaceae_ge
Otu0012	0.993007	0.0127124	-1.89577	-0.483154	0.265155	-0.23361	0.931022	1.02488	0.297295	0	0	0	0	Firmicutes	Clostridia	Clostridiales	Ruminococcaceae	Intestinimonas
Otu0013	0.979021	0.0121752	-1.91452	-0.211704	0.730665	-0.351668	0.931022	0.992528	0.464442	0	0.000686694	0.000370782	0	Firmicutes	Clostridia	Clostridiales	Lachnospiraceae	Lachnospiraceae_NK4A136_group
Otu0014	1	0.0117795	-1.92887	-1.09511	0.000826743	-0.318003	0.830039	0.365629	0.812101	0	0	0	0	Firmicutes	Clostridia	Clostridiales	Ruminococcaceae	Ruminiclostridium_9
Otu0015	0.86014	0.0114854	-1.93985	1.60702	0.0262747	-0.666105	0.847908	1.43881	0.471665	0	0.00050143	0.00022491	-0.000299947	Firmicutes	Clostridia	Clostridiales	Lachnospiraceae	Lachnospiraceae_NK4A136_group
Otu0016	0.958042	0.0107359	-1.96916	-1.45835	0.00428146	0.234342	0.952963	-1.25823	0.328985	0	0.000677141	0.000221527	-0.00308557	Firmicutes	Clostridia	Clostridiales	Lachnospiraceae	uncultured
Otu0017	0.895105	0.0091438	-2.03887	0.998207	0.190127	2.22962	0.0164327	-2.25307	0.21142	0	-0.000768528	0	0	Firmicutes	Bacilli	Lactobacillales	Enterococcaceae	Enterococcus
Otu0018	0.937063	0.0107483	-1.96866	-0.898633	0.22685	-0.70987	0.770797	1.60331	0.338382	0	0.000421216	0.000865691	-0.00231209	Firmicutes	Clostridia	Clostridiales	Lachnospiraceae	uncultured
Otu0019	0.727273	0.0109112	-1.96213	-0.534204	0.537976	-0.597582	0.931022	1.74575	0.328985	0	5.71389e-05	0.000246103	0	Firmicutes	Clostridia	Clostridiales	Ruminococcaceae	Ruminiclostridium_5
Otu0020	0.587413	0.00872133	-2.05942	-1.19028	0.303855	-0.0942287	0.982307	-2.60541	0.317238	0	0	0	0	Firmicutes	Clostridia	Clostridiales	Lachnospiraceae	Lachnospiraceae_NK4A136_group
Otu0021	0.944056	0.00915708	-2.03824	0.823597	0.197403	-0.0645555	0.982307	-0.223288	0.957479	0	0	0	0	Firmicutes	Clostridia	Clostridiales	Lachnospiraceae	uncultured
Otu0022	0.797203	0.00890793	-2.05022	0.964598	0.229575	-0.364093	0.950216	0.756436	0.8127	0	-0.000367494	0	0	Firmicutes	Clostridia	Clostridiales	Ruminococcaceae	Ruminococcaceae_UCG_014
Otu0023	0.93007	0.00881788	-2.05464	-2.30817	3.1438e-05	-0.587912	0.772963	2.31989	0.0395118	0	0	0	0	Firmicutes	Clostridia	Clostridiales	Lachnospiraceae	Lachnospiraceae_NK4A136_group
Otu0024	0.965035	0.00765257	-2.11619	-1.66359	0.000444858	0.328334	0.931022	0.820443	0.585582	0	0	0	0	Firmicutes	Clostridia	Clostridiales	Lachnospiraceae	Lachnospiraceae_ge
Otu0025	0.972028	0.00835403	-2.0781	1.76328	0.00134264	-0.370493	0.931022	-0.622624	0.804789	0	0	4.10401e-05	0	Firmicutes	Clostridia	Clostridiales	Lachnospiraceae	uncultured
Otu0026	0.223776	0.00728858	-2.13736	-1.18506	0.705093	1.55608	0.931022	0.199593	0.994072	0	-0.000202581	-6.85464e-06	0	Firmicutes	Clostridia	Clostridiales	Ruminococcaceae	Ruminococcaceae_UCG_014
Otu0027	0.944056	0.00757685	-2.12051	1.34825	0.0212681	0.12121	0.982307	0.402327	0.918663	0	0.000714888	0.000257918	0	Firmicutes	Clostridia	Clostridiales	Lachnospiraceae	uncultured
Otu0028	0.993007	0.00760415	-2.11895	-0.917548	0.0857142	-0.060617	0.982307	0.660756	0.745916	0	0	0.000166041	0	Firmicutes	Clostridia	Clostridiales	Lachnospiraceae	Lachnospiraceae_UCG_006
Otu0029	0.895105	0.00737184	-2.13242	-0.536684	0.504468	0.405682	0.931022	-0.605496	0.835156	0	0.00102378	0.000669441	-0.00382744	Firmicutes	Clostridia	Clostridiales	Ruminococcaceae	Ruminiclostridium_5
Otu0030	0.314685	0.00785482	-2.10486	0.603766	0.747526	0.928233	0.931022	-0.195721	0.98823	0	-0.000221844	0	0	Bacteroidetes	Bacteroidia	Bacteroidales	Muribaculaceae	Muribaculaceae_ge
Otu0031	0.587413	0.0071144	-2.14786	-1.79844	0.152761	1.19829	0.770797	1.95171	0.585582	0	0	0	0	Firmicutes	Clostridia	Clostridiales	Clostridiaceae_1	Clostridium_sensu_stricto_1
Otu0032	0.909091	0.00745249	-2.1277	1.02367	0.157674	0.794377	0.720178	-0.810037	0.74674	0	0.00127483	0.000519223	0	Firmicutes	Clostridia	Clostridiales	Lachnospiraceae	uncultured
Otu0033	0.181818	0.00637556	-2.19548	1.89175	0.360086	2.026	0.748656	-3.11335	0.585582	0	-8.22046e-05	2.20303e-05	0	Bacteroidetes	Bacteroidia	Bacteroidales	Bacteroidaceae	Bacteroides
Otu0034	0.503497	0.00756027	-2.12146	0.530378	0.726782	2.93418	0.142433	-2.13694	0.568312	0	-0.0022651	-0.000942793	0	Proteobacteria	Gammaproteobacteria	Enterobacteriales	Enterobacteriaceae	Klebsiella
Otu0035	0.902098	0.00573636	-2.24136	-2.4079	0.000137424	-1.08677	0.444177	1.84087	0.235023	0	0	0	0	Firmicutes	Clostridia	Clostridiales	Lachnospiraceae	uncultured
Otu0036	0.454545	0.00518292	-2.28543	0.137848	0.921372	1.35838	0.752038	-1.23487	0.812708	0	0	0	0	Tenericutes	Mollicutes	Mollicutes_RF39	Mollicutes_RF39_fa	Mollicutes_RF39_ge
Otu0037	0.986014	0.00588907	-2.22995	-0.271582	0.709743	0.0491828	0.982307	0.62187	0.804789	0	0	0	0	Firmicutes	Clostridia	Clostridiales	Lachnospiraceae	Lachnoclostridium
Otu0038	0.846154	0.00482777	-2.31625	1.32447	0.0321787	0.845638	0.563432	-1.47441	0.328985	0	0	0	0	Tenericutes	Mollicutes	Anaeroplasmatales	Anaeroplasmataceae	Anaeroplasma
Otu0039	0.188811	0.00534407	-2.27213	-1.95506	0.338099	-0.698167	0.967655	1.18113	0.918663	0	0	0.000290611	0	Bacteroidetes	Bacteroidia	Bacteroidales	Muribaculaceae	Muribaculaceae_ge
Otu0040	0.944056	0.00474713	-2.32357	-0.163441	0.80079	-0.295603	0.931022	-0.0922047	0.980477	0	0	0	0	Firmicutes	Clostridia	Clostridiales	Lachnospiraceae	uncultured
Otu0041	0.972028	0.00466017	-2.3316	1.05941	0.030144	-0.296171	0.931022	0.314257	0.918663	0	0	0	0	Firmicutes	Clostridia	Clostridiales	Lachnospiraceae	uncultured
Otu0042	0.986014	0.00474641	-2.32363	-0.806209	0.132062	0.025286	0.98846	0.541241	0.812101	0	9.78426e-06	0	0	Firmicutes	Clostridia	Clostridiales	Ruminococcaceae	Oscillibacter
Otu0043	0.958042	0.0042606	-2.37053	-0.588122	0.264299	0.135571	0.967655	0.480798	0.8127	0	0	0	0	Firmicutes	Clostridia	Clostridiales	Lachnospiraceae	uncultured
Otu0044	0.524476	0.0041841	-2.3784	-2.23192	0.0706721	1.16514	0.802194	1.80274	0.669756	0	0	0	0	Firmicutes	Clostridia	Clostridiales	Peptostreptococcaceae	Romboutsia
Otu0045	0.916084	0.00436237	-2.36028	1.43197	0.0168558	-0.341979	0.931022	-0.145558	0.957479	0	0.000750768	0.000386016	0	Firmicutes	Clostridia	Clostridiales	Lachnospiraceae	uncultured
Otu0046	0.468531	0.00396651	-2.40159	-1.59035	0.254282	2.26395	0.432934	-2.11311	0.594537	0	0	0	0	Firmicutes	Clostridia	Clostridiales	Lachnospiraceae	Lachnospiraceae_NK4A136_group
Otu0047	0.685315	0.0043274	-2.36377	4.63682	2.35911e-11	0.369122	0.950216	-0.43364	0.957464	0	0.000199366	0.000451027	0	Firmicutes	Clostridia	Clostridiales	Lachnospiraceae	uncultured
Otu0048	0.692308	0.00370136	-2.43164	-3.61177	2.09264e-05	-0.753239	0.906129	2.02724	0.347431	0	0	0	0	Firmicutes	Clostridia	Clostridiales	Lachnospiraceae	uncultured
Otu0049	0.916084	0.00358269	-2.44579	0.211522	0.770098	-0.166442	0.967655	1.50954	0.297295	0	0	0	0	Firmicutes	Clostridia	Clostridiales	Lachnospiraceae	uncultured
Otu0050	0.867133	0.0031994	-2.49493	1.16556	0.0654683	0.384119	0.931022	0.33339	0.957464	0	0	0	0	Firmicutes	Clostridia	Clostridiales	Ruminococcaceae	Ruminococcaceae_UCG_014
Otu0051	0.34965	0.00394484	-2.40397	-2.69797	0.0422554	0.622533	0.950216	0.118937	0.994072	0	0	0	0	Verrucomicrobia	Verrucomicrobiae	Verrucomicrobiales	Akkermansiaceae	Akkermansia
Otu0052	0.944056	0.00397984	-2.40013	-2.49415	1.68231e-06	-0.743033	0.572606	0.963929	0.57986	0	0	0	0	Firmicutes	Clostridia	Clostridiales	Lachnospiraceae	Lachnoclostridium
Otu0053	0.867133	0.00362254	-2.44099	-2.03954	0.000284739	-0.943733	0.470246	1.08095	0.540088	0	0	0	0	Firmicutes	Clostridia	Clostridiales	Lachnospiraceae	Lachnospiraceae_UCG_004
Otu0054	0.951049	0.00366605	-2.4358	-0.312967	0.628262	0.153234	0.967655	-0.222666	0.957464	0	0	0	0	Firmicutes	Clostridia	Clostridiales	Ruminococcaceae	Ruminococcaceae_UCG_014
Otu0055	0.587413	0.00331001	-2.48017	-2.82073	0.00479461	0.223182	0.982307	1.93861	0.516161	0	0	0	-0.000633747	Firmicutes	Clostridia	Clostridiales	Lachnospiraceae	Roseburia
Otu0056	0.629371	0.00337822	-2.47131	-0.611152	0.384375	0.685593	0.748656	0.599531	0.812708	0	0	0	0	Actinobacteria	Coriobacteriia	Coriobacteriales	Eggerthellaceae	Enterorhabdus
Otu0057	0.951049	0.0029003	-2.53756	-0.841411	0.132062	1.06585	0.282041	-0.443144	0.844639	0	0	0	0	Firmicutes	Clostridia	Clostridiales	Lachnospiraceae	Marvinbryantia
Otu0058	0.482517	0.0027113	-2.56682	-1.33878	0.300869	0.306429	0.967655	-0.0454161	0.994574	0	0	0	0	Firmicutes	Clostridia	Clostridiales	Ruminococcaceae	Ruminococcaceae_UCG_014
Otu0059	0.804196	0.00269181	-2.56996	-1.56212	0.0253384	-0.653862	0.830039	0.28484	0.957464	0	0	0	0	Firmicutes	Clostridia	Clostridiales	Lachnospiraceae	Lachnoclostridium
Otu0060	0.335664	0.00318979	-2.49624	-0.653088	0.717349	-0.632102	0.952963	-0.666441	0.957464	0	0	0	0	Bacteroidetes	Bacteroidia	Bacteroidales	Muribaculaceae	Muribaculaceae_ge
Otu0061	0.629371	0.0027493	-2.56078	1.22914	0.201297	0.289387	0.967655	-2.06323	0.347431	0	0	0	0	Firmicutes	Clostridia	Clostridiales	Lachnospiraceae	Lachnospiraceae_NK4A136_group
Otu0062	0.951049	0.00255809	-2.59208	-0.239288	0.705093	0.978053	0.282587	-0.359746	0.887103	0	0	0	0	Firmicutes	Clostridia	Clostridiales	Ruminococcaceae	Ruminiclostridium_9
Otu0063	0.937063	0.00291992	-2.53463	-0.864866	0.143055	-0.0405318	0.982307	0.796775	0.685472	0	0	0	0	Firmicutes	Clostridia	Clostridiales	Lachnospiraceae	uncultured
Otu0064	0.923077	0.00266617	-2.57411	-2.37477	2.12647e-07	0.0269273	0.98846	0.159653	0.957479	0	0	0	0	Firmicutes	Clostridia	Clostridiales	Ruminococcaceae	uncultured
Otu0065	0.230769	0.00265329	-2.57622	-5.03183	0.00352877	-7.37455	0.0001358	1.80032	0.8127	0	0	0	0	Firmicutes	Bacilli	Lactobacillales	Lactobacillaceae	Lactobacillus
Otu0066	0.958042	0.00263087	-2.5799	-1.21882	0.00412937	0.00749806	0.993512	0.691874	0.611152	0	0	0	0	Firmicutes	Clostridia	Clostridiales	Ruminococcaceae	Oscillibacter
Otu0067	0.475524	0.00290747	-2.53649	-5.50272	3.75578e-07	0.752571	0.931022	0.311926	0.957479	0	0	0	0	Firmicutes	Clostridia	Clostridiales	Lachnospiraceae	Lachnospiraceae_NK4A136_group
Otu0068	0.797203	0.00261883	-2.58189	0.122554	0.889688	0.01999	0.988863	-0.485633	0.918663	0	0	0	0	Firmicutes	Clostridia	Clostridiales	Lachnospiraceae	Lachnospiraceae_UCG_001
Otu0069	0.594406	0.00225621	-2.64662	-6.27013	6.21625e-18	0.0280488	0.98846	3.43625	0.0266784	0	0	0	0	Firmicutes	Clostridia	Clostridiales	Ruminococcaceae	Ruminiclostridium_6
Otu0070	0.573427	0.00235576	-2.62787	-4.65735	1.11561e-08	-0.267329	0.967655	1.94717	0.347431	0	0	0	0	Firmicutes	Clostridia	Clostridiales	Lachnospiraceae	Lachnospiraceae_ge
Otu0071	0.356643	0.00268404	-2.57121	-0.859225	0.669517	1.5994	0.772963	0.341329	0.969049	0	0.0007649	0	0	Firmicutes	Clostridia	Clostridiales	Lachnospiraceae	Roseburia
Otu0072	0.741259	0.00264324	-2.57786	-2.88272	0.000149487	1.05013	0.582725	0.953509	0.74674	0	0	0	0	Firmicutes	Clostridia	Clostridiales	Lachnospiraceae	A2
Otu0073	0.594406	0.00206824	-2.6844	-3.20768	0.000451063	0.583106	0.931022	0.400198	0.957464	0	0	0	0	Firmicutes	Clostridia	Clostridiales	Lachnospiraceae	uncultured
Otu0074	0.545455	0.00241306	-2.61743	-5.27835	1.11561e-08	-0.118973	0.982307	2.65317	0.251082	0	0	0	0	Firmicutes	Clostridia	Clostridiales	Lachnospiraceae	Lachnospiraceae_NK4A136_group
Otu0075	0.671329	0.00223465	-2.65079	-1.93873	0.0164061	0.104453	0.982307	0.975882	0.74674	0	0	0	0	Firmicutes	Clostridia	Clostridiales	Lachnospiraceae	Lachnospiraceae_ge
Otu0077	0.391608	0.00217794	-2.66195	-0.744888	0.620809	-0.0940567	0.982307	-2.13797	0.57986	0	0	0	0	Firmicutes	Clostridia	Clostridiales	Lachnospiraceae	uncultured
Otu0078	0.0769231	0.00223825	-2.65009	0.594221	0.901653	-0.156728	0.98846	0.540058	0.98823	0	0	0	0	Bacteroidetes	Bacteroidia	Bacteroidales	Muribaculaceae	Muribaculaceae_ge
Otu0079	0.923077	0.00184226	-2.73465	-1.90768	4.86235e-05	-0.407655	0.914802	0.670032	0.730121	0	0	0	0	Firmicutes	Clostridia	Clostridiales	Ruminococcaceae	Ruminiclostridium
Otu0080	0.902098	0.00195488	-2.70888	-1.02897	0.0536037	-0.522711	0.785952	0.0253058	0.994072	0	0	0	0	Firmicutes	Clostridia	Clostridiales	Lachnospiraceae	uncultured
Otu0081	0.874126	0.00180103	-2.74448	0.484706	0.460884	-0.0635501	0.982307	-0.0364761	0.994072	0	0	0	0	Firmicutes	Clostridia	Clostridiales	Lachnospiraceae	uncultured
Otu0082	0.951049	0.00182062	-2.73978	-0.750756	0.172627	-0.371029	0.931022	2.11286	0.0373819	0	0	0	0	Firmicutes	Clostridia	Clostridiales	Lachnospiraceae	uncultured
Otu0083	0.762238	0.00183848	-2.73554	-3.05659	3.1438e-05	-0.528257	0.931022	1.92278	0.317238	0	0	0	0	Firmicutes	Erysipelotrichia	Erysipelotrichales	Erysipelotrichaceae	Erysipelatoclostridium
Otu0084	0.832168	0.0014896	-2.82693	2.00827	0.00123545	-0.213955	0.967655	-0.571073	0.835156	0	0	0	0	Firmicutes	Clostridia	Clostridiales	Clostridiales_vadinBB60_group	Clostridiales_vadinBB60_group_ge
Otu0086	0.454545	0.001702	-2.76904	-2.81711	0.024041	1.41136	0.748656	0.302789	0.957479	0	0	0	0	Firmicutes	Erysipelotrichia	Erysipelotrichales	Erysipelotrichaceae	uncultured
Otu0087	0.118881	0.00206011	-2.68611	0.0470023	0.980605	0.486069	0.967655	-0.623487	0.957479	0	-0.000321519	-0.000188548	0	Bacteroidetes	Bacteroidia	Bacteroidales	Muribaculaceae	Muribaculaceae_ge
Otu0088	0.769231	0.00154166	-2.81201	0.0908839	0.901653	-0.327055	0.950216	0.38377	0.957464	0	0	0	0	Firmicutes	Clostridia	Clostridiales	Lachnospiraceae	Lachnospiraceae_NK4A136_group
Otu0089	0.923077	0.00151407	-2.81985	-1.96348	0.000103301	-0.0970084	0.982307	0.910829	0.584577	0	0	0	0	Firmicutes	Clostridia	Clostridiales	Ruminococcaceae	uncultured
Otu0090	0.657343	0.00140775	-2.85147	-0.334917	0.669517	0.932866	0.470246	-0.266032	0.957464	0	0	0	0	Actinobacteria	Coriobacteriia	Coriobacteriales	Eggerthellaceae	Adlercreutzia
Otu0091	0.916084	0.00142575	-2.84596	-0.177047	0.770098	-0.0490527	0.982307	1.06186	0.380751	0	0	0	0	Firmicutes	Clostridia	Clostridiales	Peptococcaceae	uncultured
Otu0092	0.853147	0.00147518	-2.83115	-3.16599	1.89978e-10	-0.931086	0.432934	1.50511	0.235023	0	0	0	0	Firmicutes	Clostridia	Clostridiales	Lachnospiraceae	GCA_900066575
Otu0093	0.405594	0.0014189	-2.84805	-3.45472	0.00275056	-0.385234	0.967655	-0.468419	0.957464	0	0	0	0	Firmicutes	Clostridia	Clostridiales	Lachnospiraceae	Lachnospiraceae_NK4A136_group
Otu0094	0.839161	0.00130439	-2.88459	-0.427827	0.537976	-0.232547	0.967655	0.99617	0.585582	0	0	0	0	Firmicutes	Clostridia	Clostridiales	Lachnospiraceae	uncultured
Otu0095	0.818182	0.00123667	-2.90775	-1.34498	0.0135524	0.0597624	0.982307	0.24427	0.957464	0	0	0	0	Firmicutes	Clostridia	Clostridiales	Lachnospiraceae	uncultured
Otu0096	0.776224	0.00121294	-2.91616	-0.135447	0.874987	0.641977	0.830039	0.0220446	0.994574	0	0	0	0	Firmicutes	Clostridia	Clostridiales	Ruminococcaceae	Ruminococcaceae_UCG_014
Otu0097	0.937063	0.0011772	-2.92915	-1.21353	0.00348083	0.229149	0.931022	0.431984	0.8127	0	0	0	0	Firmicutes	Clostridia	Clostridiales	Family_XIII	Family_XIII_ge
Otu0098	0.0769231	0.00157291	-2.8033	-0.485673	0.901653	5.61044	0.470246	-4.43276	0.74674	0	0	0	0	Bacteroidetes	Bacteroidia	Bacteroidales	Muribaculaceae	Muribaculaceae_ge
Otu0099	0.370629	0.00113389	-2.94543	-0.282375	0.872282	-0.364598	0.967655	-0.481913	0.957479	0	0	0	0	Firmicutes	Clostridia	Clostridiales	Ruminococcaceae	Ruminococcaceae_ge
Otu0100	0.881119	0.00122263	-2.91271	-1.89241	0.000424463	-0.43358	0.931022	0.368655	0.918663	0	0	0	0	Firmicutes	Clostridia	Clostridiales	Lachnospiraceae	Roseburia
Otu0101	0.496503	0.00106522	-2.97256	-4.17412	7.27457e-07	0.486184	0.931022	-0.913036	0.8127	0	0	0	0	Firmicutes	Clostridia	Clostridiales	Lachnospiraceae	uncultured
Otu0102	0.300699	0.00149402	-2.82564	-1.94781	0.183805	1.93711	0.519231	-0.392548	0.957479	0	0	0	0	Firmicutes	Clostridia	Clostridiales	Lachnospiraceae	Lachnospiraceae_NK4A136_group
Otu0103	0.237762	0.000999392	-3.00026	-3.28721	0.0440693	-2.40375	0.470246	9.28675	0.00028535	0	0	0	0	Firmicutes	Clostridia	Clostridiales	Ruminococcaceae	Ruminococcaceae_UCG_013
Otu0104	0.531469	0.00120882	-2.91764	-7.14817	8.47795e-21	-0.46625	0.931022	2.95386	0.0922357	0	0	0	0	Firmicutes	Clostridia	Clostridiales	Lachnospiraceae	Lachnospiraceae_FE2018_group
Otu0105	0.118881	0.00127487	-2.89453	1.27447	0.669517	0.258356	0.982307	-0.635419	0.957479	0	0	0	0	Bacteroidetes	Bacteroidia	Bacteroidales	Muribaculaceae	Muribaculum
Otu0106	0.72028	0.00110333	-2.95729	-2.18841	0.000265578	0.109165	0.982307	-0.486057	0.872508	0	0	0	0	Firmicutes	Clostridia	Clostridiales	Ruminococcaceae	Butyricicoccus
Otu0107	0.622378	0.00120597	-2.91866	-0.479024	0.669517	-0.335194	0.967655	0.326116	0.957479	0	0	0	0	Firmicutes	Clostridia	Clostridiales	Lachnospiraceae	Acetatifactor
Otu0108	0.125874	0.00110726	-2.95575	-2.80395	0.255619	-1.20715	0.931022	2.59796	0.784048	0	0	0	0	Bacteroidetes	Bacteroidia	Bacteroidales	Muribaculaceae	Muribaculaceae_ge
Otu0109	0.825175	0.000957509	-3.01886	-0.812712	0.187583	0.487593	0.906129	-0.0997228	0.980926	0	0	0	0	Firmicutes	Clostridia	Clostridiales	Ruminococcaceae	Ruminiclostridium_5
Otu0110	0.356643	0.000951085	-3.02178	-8.05967	2.11788e-14	0.837245	0.931022	1.89573	0.585582	0	0	0	0	Firmicutes	Clostridia	Clostridiales	Ruminococcaceae	Ruminiclostridium_5
Otu0111	0.272727	0.000991959	-3.00351	4.94187	0.000159302	1.24984	0.853261	-1.26845	0.822032	0	0	0	0	Firmicutes	Clostridia	Clostridiales	Ruminococcaceae	Ruminococcaceae_UCG_014
Otu0112	0.398601	0.00114542	-2.94104	1.88138	0.106013	0.42999	0.967655	-0.709762	0.918663	0	0	0	0	Firmicutes	Clostridia	Clostridiales	Lachnospiraceae	Lachnospiraceae_NK4A136_group
Otu0113	0.846154	0.000943231	-3.02538	-0.687025	0.210678	0.777153	0.470246	-0.568742	0.804116	0	0	0	0	Actinobacteria	Coriobacteriia	Coriobacteriales	Eggerthellaceae	uncultured
Otu0114	0.440559	0.000896845	-3.04728	-1.0936	0.432358	-0.733165	0.931022	2.35216	0.49182	0	0	0	0	Firmicutes	Clostridia	Clostridiales	Ruminococcaceae	Ruminococcaceae_UCG_014
Otu0115	0.643357	0.000797917	-3.09804	-1.08894	0.171231	0.335037	0.952963	-0.990645	0.744919	0	0	0	0	Firmicutes	Clostridia	Clostridiales	Lachnospiraceae	Acetatifactor
Otu0116	0.447552	0.000871075	-3.05994	-4.27234	5.92668e-05	0.446201	0.967655	-0.442848	0.957464	0	0	0	0	Firmicutes	Clostridia	Clostridiales	Lachnospiraceae	Roseburia
Otu0117	0.545455	0.000828829	-3.08153	-0.755034	0.516003	0.138596	0.982307	-0.363825	0.957479	0	0	0	0	Firmicutes	Clostridia	Clostridiales	Lachnospiraceae	Lachnospiraceae_NK4A136_group
Otu0118	0.79021	0.000786725	-3.10418	-1.64612	0.00382353	0.201265	0.967655	0.769696	0.745916	0	0	0	0	Firmicutes	Clostridia	Clostridiales	Lachnospiraceae	uncultured
Otu0119	0.545455	0.000824033	-3.08406	0.11707	0.901653	0.942276	0.748656	1.09213	0.74674	0	0	0	0	Firmicutes	Clostridia	Clostridiales	Ruminococcaceae	Ruminococcaceae_UCG_013
Otu0120	0.258741	0.000883768	-3.05366	-0.967451	0.504895	-0.694714	0.931022	1.27059	0.8127	0	0	0	0	Firmicutes	Clostridia	Clostridiales	Ruminococcaceae	Ruminiclostridium_5
Otu0121	0.0909091	0.000672724	-3.17216	-3.51879	0.337268	0.894805	0.967655	-0.225481	0.994072	0	0	0	0	Bacteroidetes	Bacteroidia	Bacteroidales	Muribaculaceae	Muribaculaceae_ge
Otu0122	0.552448	0.000846178	-3.07254	-1.93046	0.0071074	0.149994	0.982307	0.0695278	0.994072	0	0	0	0	Firmicutes	Clostridia	Clostridiales	Lachnospiraceae	Roseburia
Otu0123	0.48951	0.000663502	-3.17816	0.821578	0.504895	0.689557	0.931022	-2.382	0.347431	0	0	0	0	Tenericutes	Mollicutes	Mollicutes_RF39	Mollicutes_RF39_fa	Mollicutes_RF39_ge
Otu0124	0.699301	0.000785913	-3.10463	-0.242348	0.796141	0.800763	0.748656	-0.937152	0.74674	0	0	0	0	Actinobacteria	Coriobacteriia	Coriobacteriales	Eggerthellaceae	DNF00809
Otu0125	0.853147	0.000726154	-3.13897	-2.382	1.09948e-07	-1.00419	0.282041	1.13451	0.338128	0	0	0	0	Firmicutes	Clostridia	Clostridiales	Lachnospiraceae	uncultured
Otu0126	0.216783	0.000755774	-3.12161	0.309607	0.889688	0.218149	0.982307	-1.18148	0.918663	0	0	0	0	Firmicutes	Clostridia	Clostridiales	Ruminococcaceae	Ruminococcaceae_UCG_014
Otu0127	0.181818	0.000805792	-3.09378	-0.687932	0.730665	0.570506	0.967655	0.489087	0.957479	0	0	0	0	Firmicutes	Clostridia	Clostridiales	Lachnospiraceae	uncultured
Otu0128	0.0979021	0.000799697	-3.09707	-0.293982	0.923006	-1.22618	0.967655	0.734589	0.957479	0	0	0	0	Bacteroidetes	Bacteroidia	Bacteroidales	Muribaculaceae	Muribaculaceae_ge
Otu0129	0.0769231	0.000942076	-3.02591	-0.684528	0.889457	1.0587	0.967655	0.581292	0.98823	0	0.000465755	0	0	Proteobacteria	Deltaproteobacteria	Desulfovibrionales	Desulfovibrionaceae	Desulfovibrio
Otu0130	0.0979021	0.000820712	-3.08581	0.833888	0.85507	0.634552	0.982307	1.73969	0.957464	0	0	0	0	Bacteroidetes	Bacteroidia	Bacteroidales	Muribaculaceae	Muribaculaceae_ge
Otu0131	0.664336	0.000740891	-3.13025	-0.97115	0.264741	0.51226	0.931022	1.79806	0.347431	0	0	0	0	Firmicutes	Clostridia	Clostridiales	Lachnospiraceae	GCA_900066755
Otu0134	0.895105	0.000713312	-3.14672	-1.99873	2.73429e-06	-0.257023	0.931022	0.459097	0.8127	0	0	0	0	Firmicutes	Clostridia	Clostridiales	Ruminococcaceae	uncultured
Otu0135	0.398601	0.000708816	-3.14947	-0.164926	0.891991	-0.274708	0.967655	-0.274065	0.957479	0	0	0	0	Firmicutes	Clostridia	Clostridiales	Ruminococcaceae	Ruminococcaceae_UCG_010
Otu0136	0.20979	0.000486187	-3.3132	-6.82011	2.83371e-05	-1.00899	0.931022	4.85042	0.231212	0	0	0	0	Firmicutes	Clostridia	Clostridiales	Lachnospiraceae	uncultured
Otu0137	0.615385	0.00067906	-3.16809	-4.80673	1.88045e-13	-0.203227	0.967655	2.02359	0.231212	0	0	0	0	Firmicutes	Clostridia	Clostridiales	Lachnospiraceae	uncultured
Otu0138	0.468531	0.00073703	-3.13251	-0.360648	0.745843	-0.835793	0.830039	1.14623	0.745916	0	0	0	0	Firmicutes	Clostridia	Clostridiales	Ruminococcaceae	Ruminiclostridium_5
Otu0139	0.160839	0.000620613	-3.20718	-3.26252	0.169348	-0.686309	0.967655	-0.282122	0.98823	0	0	0	0	Firmicutes	Clostridia	Clostridiales	Ruminococcaceae	Ruminococcaceae_UCG_014
Otu0140	0.440559	0.000617713	-3.20921	-1.65609	0.176035	2.19134	0.306931	-1.09648	0.812708	0	0	0	0	Firmicutes	Clostridia	Clostridiales	Ruminococcaceae	Pseudoflavonifractor
Otu0141	0.0699301	0.000507171	-3.29485	0.0567127	0.986004	0.539373	0.982307	-0.465248	0.98823	0	0	0	0	Bacteroidetes	Bacteroidia	Bacteroidales	Muribaculaceae	Muribaculaceae_ge
Otu0142	0.0839161	0.000469873	-3.32802	12.289	8.22307e-05	8.58996	0.0802393	-9.97128	0.231212	0	0	0	0	Tenericutes	Mollicutes	Anaeroplasmatales	Anaeroplasmataceae	Anaeroplasma
Otu0143	0.818182	0.000581466	-3.23548	-2.21218	7.74181e-06	-0.66735	0.605076	2.10264	0.0395118	0	0	0	0	Firmicutes	Clostridia	Clostridiales	Ruminococcaceae	uncultured
Otu0144	0.335664	0.000522918	-3.28157	0.651331	0.717048	0.946907	0.931022	-3.31502	0.328985	0	0	0	0	Firmicutes	Erysipelotrichia	Erysipelotrichales	Erysipelotrichaceae	uncultured
Otu0145	0.265734	0.000677151	-3.16931	-1.83622	0.190501	-2.69155	0.282041	1.7947	0.730121	0	0	0	0	Firmicutes	Clostridia	Clostridiales	Lachnospiraceae	Lachnoclostridium
Otu0146	0.475524	0.000632271	-3.1991	-0.402804	0.75905	-2.42814	0.194355	2.01313	0.516161	0	0	0	0	Firmicutes	Clostridia	Clostridiales	Lachnospiraceae	Lachnospiraceae_NK4A136_group
Otu0147	0.699301	0.000550956	-3.25888	-0.468121	0.574539	-0.135598	0.982307	-0.595408	0.844639	0	0	0	0	Firmicutes	Clostridia	Clostridiales	Lachnospiraceae	Shuttleworthia
Otu0148	0.475524	0.000475259	-3.32307	-4.06027	1.65164e-05	-1.32991	0.563432	2.79807	0.231212	0	0	0	0	Firmicutes	Clostridia	Clostridiales	Lachnospiraceae	Lachnoclostridium
Otu0149	0.657343	0.000556773	-3.25432	-2.91371	7.74181e-06	-0.133818	0.982307	0.204927	0.957479	0	0	0	0	Firmicutes	Clostridia	Clostridiales	Ruminococcaceae	Ruminococcaceae_UCG_009
Otu0150	0.776224	0.000531143	-3.27479	-0.70725	0.283895	0.82115	0.563432	0.239511	0.957464	0	0	0	0	Firmicutes	Clostridia	Clostridiales	Ruminococcaceae	Ruminococcaceae_NK4A214_group
Otu0151	0.706294	0.000555705	-3.25516	-1.75302	0.017073	-0.0544358	0.982307	1.28533	0.57986	0	0	0	0	Firmicutes	Clostridia	Clostridiales	Ruminococcaceae	Intestinimonas
Otu0152	0.286713	0.000576832	-3.23895	-6.14439	6.82887e-08	1.29738	0.748656	-0.320267	0.957479	0	0	0	0	Firmicutes	Clostridia	Clostridiales	Lachnospiraceae	Lachnospiraceae_NK4A136_group
Otu0153	0.20979	0.000645391	-3.19018	-1.11975	0.564774	0.867599	0.931022	1.29826	0.860884	0	0	0	0	Firmicutes	Clostridia	Clostridiales	Lachnospiraceae	Lachnospiraceae_UCG_006
Otu0154	0.741259	0.000518353	-3.28537	-1.64472	0.00599085	0.358305	0.931022	0.0860526	0.98823	0	0	0	0	Firmicutes	Clostridia	Clostridiales	Ruminococcaceae	Oscillibacter
Otu0155	0.118881	0.00064544	-3.19014	-3.44512	0.234939	2.80726	0.75333	-2.65598	0.8127	0	0	0	0	Firmicutes	Clostridia	Clostridiales	Lachnospiraceae	Eisenbergiella
Otu0156	0.636364	0.00048837	-3.31125	-1.8954	0.00982295	-0.305244	0.967655	-0.258696	0.957479	0	0	0	0	Firmicutes	Clostridia	Clostridiales	Lachnospiraceae	Acetatifactor
Otu0157	0.748252	0.000512302	-3.29047	-1.75105	0.00317431	-0.128431	0.982307	0.966158	0.611152	0	0	0	0	Firmicutes	Clostridia	Clostridiales	Lachnospiraceae	A2
Otu0158	0.559441	0.000531086	-3.27484	-0.936322	0.324031	-2.04711	0.175327	2.36739	0.251082	0	0	0	0	Firmicutes	Clostridia	Clostridiales	Lachnospiraceae	Roseburia
Otu0159	0.125874	0.000548032	-3.26119	-24.0988	3.25012e-38	-0.64118	0.967655	-6.15189	0.231212	0	0	0	0	Firmicutes	Clostridia	Clostridiales	Lachnospiraceae	Roseburia
Otu0160	0.48951	0.000425442	-3.37116	-5.00946	2.14793e-11	-0.290518	0.967655	2.41979	0.231212	0	0	0	0	Firmicutes	Clostridia	Clostridiales	Ruminococcaceae	Ruminiclostridium_5
Otu0161	0.363636	0.000530643	-3.2752	0.938534	0.509097	-0.394957	0.967655	-2.35663	0.50619	0	0	0	0	Firmicutes	Clostridia	Clostridiales	Lachnospiraceae	A2
Otu0162	0.79021	0.000512742	-3.2901	-0.385376	0.621491	0.75404	0.719431	-0.223435	0.957479	0	0	0	0	Firmicutes	Clostridia	Clostridiales	Ruminococcaceae	Oscillibacter
Otu0163	0.398601	0.000492475	-3.30762	0.340369	0.771376	-0.129972	0.982307	0.611141	0.918663	0	0	0	0	Firmicutes	Clostridia	Clostridiales	Ruminococcaceae	Ruminococcaceae_UCG_014
Otu0164	0.671329	0.000475939	-3.32245	-2.58588	3.22064e-05	0.243919	0.967655	-0.535428	0.853958	0	0	0	0	Firmicutes	Clostridia	Clostridiales	Lachnospiraceae	Lachnospiraceae_UCG_006
Otu0165	0.615385	0.000457003	-3.34008	-1.26058	0.113728	-0.0601943	0.982307	0.153803	0.975302	0	0	0	0	Tenericutes	Mollicutes	Mollicutes_RF39	Mollicutes_RF39_fa	Mollicutes_RF39_ge
Otu0166	0.356643	0.000485036	-3.31423	-1.59905	0.247506	1.37363	0.748656	-0.564207	0.957464	0	0	0	0	Firmicutes	Clostridia	Clostridiales	Lachnospiraceae	Lachnospiraceae_NK4A136_group
Otu0167	0.741259	0.000476984	-3.3215	-3.0733	2.88805e-07	-0.557949	0.853261	0.933908	0.685472	0	0	0	0	Firmicutes	Clostridia	Clostridiales	Lachnospiraceae	Lachnospiraceae_UCG_006
Otu0168	0.699301	0.000431766	-3.36475	0.775082	0.303855	1.07799	0.470246	-1.96473	0.231212	0	0	0	0	Firmicutes	Erysipelotrichia	Erysipelotrichales	Erysipelotrichaceae	Breznakia
Otu0169	0.657343	0.000479613	-3.31911	-2.63955	0.000459395	-0.82553	0.752038	1.94317	0.317238	0	0	0	0	Firmicutes	Clostridia	Clostridiales	Lachnospiraceae	uncultured
Otu0170	0.216783	0.000460213	-3.33704	-4.70375	0.00345198	0.573386	0.967655	3.42842	0.410225	0	0	0	0	Firmicutes	Clostridia	Clostridiales	Lachnospiraceae	Roseburia
Otu0172	0.363636	0.000469672	-3.32821	-0.933734	0.536617	0.674204	0.931022	0.24048	0.977651	0	0	0	0	Firmicutes	Clostridia	Clostridiales	Lachnospiraceae	Lachnospiraceae_UCG_001
Otu0174	0.608392	0.000420277	-3.37646	-0.316455	0.75905	0.141487	0.982307	-0.828614	0.8127	0	0	0	0	Firmicutes	Clostridia	Clostridiales	Ruminococcaceae	Oscillibacter
Otu0175	0.706294	0.000432339	-3.36418	2.33699	0.000652727	3.1478	3.53579e-05	-2.90625	0.0373819	0	0	0	0	Firmicutes	Bacilli	Bacillales	Staphylococcaceae	Staphylococcus
Otu0176	0.608392	0.0004405	-3.35605	1.12915	0.166613	0.010087	0.993512	0.917313	0.74674	0	0	0	0	Firmicutes	Clostridia	Clostridiales	Ruminococcaceae	Ruminococcaceae_UCG_014
Otu0177	0.321678	0.000392894	-3.40572	-1.47612	0.17869	0.612076	0.931022	-1.48501	0.685472	0	0	0	0	Firmicutes	Clostridia	Clostridiales	Ruminococcaceae	Ruminococcaceae_UCG_014
Otu0178	0.34965	0.000382137	-3.41778	-1.90694	0.146288	0.612826	0.950216	0.601907	0.957464	0	0	0	0	Firmicutes	Clostridia	Clostridiales	Clostridiales_vadinBB60_group	Clostridiales_vadinBB60_group_ge
Otu0179	0.615385	0.000360328	-3.4433	-4.85946	1.2075e-17	-0.441124	0.931022	0.254156	0.957464	0	0	0	0	Firmicutes	Clostridia	Clostridiales	Lachnospiraceae	Tyzzerella
Otu0180	0.454545	0.000367439	-3.43481	-6.40911	1.43141e-13	-0.0795305	0.982307	2.71963	0.231212	0	0	0	0	Firmicutes	Clostridia	Clostridiales	Ruminococcaceae	uncultured
Otu0181	0.0979021	0.000460717	-3.33657	-2.42793	0.494282	-1.93018	0.931022	7.3819	0.317238	0	0	0	0	Firmicutes	Clostridia	Clostridiales	Peptococcaceae	uncultured
Otu0182	0.20979	0.000360489	-3.44311	-0.659628	0.726082	1.74352	0.719431	-1.98777	0.730121	0	0	0	0	Tenericutes	Mollicutes	Mollicutes_RF39	Mollicutes_RF39_fa	Mollicutes_RF39_ge
Otu0183	0.678322	0.000357176	-3.44712	-3.49664	5.28542e-10	-0.571154	0.800236	1.78986	0.231212	0	0	0	0	Firmicutes	Clostridia	Clostridiales	Lachnospiraceae	uncultured
Otu0184	0.741259	0.000348017	-3.4584	-1.83836	0.00228365	-0.658285	0.749035	1.51423	0.317238	0	0	0	0	Firmicutes	Clostridia	Clostridiales	Lachnospiraceae	GCA_900066575
Otu0185	0.538462	0.000376122	-3.42467	-1.42879	0.00967263	0.144067	0.967655	0.552313	0.8127	0	0	0	0	Firmicutes	Clostridia	Clostridiales	Ruminococcaceae	uncultured
Otu0186	0.328671	0.000306359	-3.51377	-2.46594	0.045975	0.94843	0.931022	-0.589088	0.957464	0	0	0	0	Firmicutes	Clostridia	Clostridiales	Lachnospiraceae	uncultured
Otu0187	0.223776	0.000300273	-3.52248	0.335848	0.870361	-1.11363	0.931022	0.0995411	0.994072	0	0	0	0	Firmicutes	Clostridia	Clostridiales	Lachnospiraceae	Lachnoclostridium
Otu0188	0.699301	0.000311768	-3.50617	-2.34473	2.1213e-06	0.290955	0.931022	-0.416167	0.868854	0	0	0	0	Firmicutes	Clostridia	Clostridiales	Ruminococcaceae	uncultured
Otu0189	0.335664	0.000407285	-3.3901	0.284135	0.871184	2.18739	0.444177	-3.9949	0.231212	0	0	0	0	Firmicutes	Clostridia	Clostridiales	Lachnospiraceae
Otu0190	0.706294	0.000342028	-3.46594	-2.2706	0.000459395	0.159359	0.981629	0.0132177	0.994574	0	0	0	0	Firmicutes	Clostridia	Clostridiales	Ruminococcaceae	Oscillibacter
Otu0191	0.405594	0.000309816	-3.5089	-5.65128	1.11867e-11	-0.0324311	0.98846	-0.00291804	0.997879	0	0	0	0	Firmicutes	Clostridia	Clostridiales	Lachnospiraceae	uncultured
Otu0192	0.13986	0.000328854	-3.483	-2.76922	0.200163	2.65057	0.587034	-2.35327	0.774301	0	0	0	0	Firmicutes	Clostridia	Clostridiales	Ruminococcaceae	Ruminococcaceae_UCG_014
Otu0193	0.769231	0.000300688	-3.52188	-1.40985	0.0100668	-0.833152	0.470246	0.946723	0.585582	0	0	0	0	Firmicutes	Clostridia	Clostridiales	Lachnospiraceae	Lachnospiraceae_FCS020_group
Otu0194	0.132867	0.000330316	-3.48107	-1.92698	0.443002	3.69993	0.432934	-1.98843	0.82498	0	0	0	0	Firmicutes	Clostridia	Clostridiales	Ruminococcaceae	Ruminococcus_1
Otu0195	0.734266	0.000321506	-3.49281	-1.89943	0.000331053	-0.907794	0.444177	0.154426	0.957479	0	0	0	0	Firmicutes	Clostridia	Clostridiales	Lachnospiraceae	GCA_900066575
Otu0196	0.181818	0.00030155	-3.52064	-4.24289	0.0212681	0.989653	0.931022	-1.3961	0.878717	0	0	0	0	Firmicutes	Clostridia	Clostridiales	Ruminococcaceae	Ruminococcaceae_UCG_014
Otu0197	0.132867	0.000379799	-3.42045	-3.3508	0.22685	0.231114	0.982307	1.3731	0.957464	0	0	0	0	Firmicutes	Clostridia	Clostridiales	Ruminococcaceae	Ruminococcaceae_UCG_014
Otu0198	0.216783	0.000294466	-3.53096	-3.3101	0.0168558	0.212329	0.982307	0.736112	0.957464	0	0	0	0	Tenericutes	Mollicutes	Mollicutes_RF39	Mollicutes_RF39_fa	Mollicutes_RF39_ge
Otu0199	0.398601	0.000274461	-3.56152	0.222497	0.867398	-0.353846	0.967655	0.860043	0.835156	0	0	0	0	Tenericutes	Mollicutes	Mollicutes_RF39	Mollicutes_RF39_fa	Mollicutes_RF39_ge
Otu0200	0.482517	0.000277738	-3.55637	-0.0810567	0.924102	-0.111701	0.982307	-0.354854	0.957464	0	0	0	0	Firmicutes	Clostridia	Clostridiales	Ruminococcaceae	Ruminiclostridium
Otu0201	0.27972	0.00032718	-3.48521	-2.80425	0.0277992	-0.135653	0.982307	1.81496	0.692624	0	0	0	0	Firmicutes	Clostridia	Clostridiales	Family_XIII	Family_XIII_UCG_001
Otu0202	0.398601	0.000284924	-3.54527	-1.16575	0.269139	-0.47576	0.950216	1.41803	0.685472	0	0	0	0	Firmicutes	Clostridia	Clostridiales	Lachnospiraceae	Roseburia
Otu0203	0.202797	0.000246991	-3.60732	-0.332146	0.828579	0.365455	0.967655	0.979363	0.850943	0	0	0	0	Firmicutes	Bacilli	Lactobacillales	Lactobacillaceae	Lactobacillus
Otu0204	0.265734	0.000228501	-3.64111	1.00323	0.480778	2.81739	0.175327	-2.69714	0.347431	0	0	0	0	Firmicutes	Clostridia	Clostridiales	Ruminococcaceae	Ruminococcaceae_UCG_014
Otu0205	0.195804	0.000261751	-3.58211	-4.70247	0.00686901	0.894332	0.948776	0.208131	0.988819	0	0	0	0	Firmicutes	Clostridia	Clostridiales	Lachnospiraceae	Lachnospiraceae_NK4A136_group
Otu0206	0.335664	0.000283524	-3.54741	1.0079	0.439961	0.645887	0.931022	-2.77228	0.317238	0	0	0	0	Firmicutes	Clostridia	Clostridiales	Lachnospiraceae	Lachnospiraceae_UCG_001
Otu0208	0.58042	0.000233872	-3.63102	0.0819116	0.921478	0.901335	0.748656	-0.217276	0.957479	0	0	0	0	Tenericutes	Mollicutes	Mollicutes_RF39	Mollicutes_RF39_fa	Mollicutes_RF39_ge
Otu0209	0.524476	0.000258078	-3.58825	-2.8129	0.0001153	0.956986	0.587034	-0.461443	0.939569	0	0	0	0	Firmicutes	Clostridia	Clostridiales	Lachnospiraceae	Lachnospiraceae_NK4A136_group
Otu0210	0.608392	0.000231292	-3.63584	-0.212685	0.809056	-0.105967	0.982307	0.606703	0.836639	0	0	0	0	Tenericutes	Mollicutes	Mollicutes_RF39	Mollicutes_RF39_fa	Mollicutes_RF39_ge
Otu0211	0.202797	0.000289949	-3.53768	-1.15588	0.461084	-0.841492	0.931022	1.13878	0.845206	0	0	0	0	Firmicutes	Clostridia	Clostridiales	Lachnospiraceae	Roseburia
Otu0212	0.307692	0.000232405	-3.63376	-1.39201	0.310181	-1.40124	0.748656	3.40611	0.251082	0	0	0	0	Firmicutes	Clostridia	Clostridiales	Lachnospiraceae	Lachnospiraceae_NK4A136_group
Otu0214	0.216783	0.000264579	-3.57745	-1.31715	0.356609	-0.596537	0.950216	1.20373	0.821216	0	0	0	0	Actinobacteria	Coriobacteriia	Coriobacteriales	Eggerthellaceae	DNF00809
Otu0215	0.727273	0.00023688	-3.62547	-2.00004	0.000227452	-0.264461	0.950216	1.04888	0.540088	0	0	0	0	Firmicutes	Clostridia	Clostridiales	Ruminococcaceae	Candidatus_Soleaferrea
Otu0216	0.118881	0.000266602	-3.57414	-4.48886	0.0574388	1.22068	0.931022	-0.988611	0.957464	0	0	0	0	Firmicutes	Clostridia	Clostridiales	Ruminococcaceae	Ruminococcus_1
Otu0217	0.699301	0.000218076	-3.66139	-0.662992	0.365668	-0.109663	0.982307	0.489228	0.884447	0	0	0	0	Firmicutes	Clostridia	Clostridiales	Ruminococcaceae	GCA_900066225
Otu0218	0.566434	0.000244963	-3.6109	-1.9492	0.00404487	-1.34698	0.306931	-0.302024	0.957464	0	0	0	0	Firmicutes	Clostridia	Clostridiales	Lachnospiraceae	uncultured
Otu0219	0.643357	0.000213103	-3.67141	-0.552103	0.474014	1.03528	0.470246	-0.25028	0.957479	0	0	0	0	Firmicutes	Clostridia	Clostridiales	Family_XIII	Family_XIII_ge
Otu0220	0.188811	0.000231125	-3.63615	-1.16744	0.603136	2.00782	0.748656	-0.0478875	0.994574	0	0	0	0	Firmicutes	Erysipelotrichia	Erysipelotrichales	Erysipelotrichaceae	uncultured
Otu0221	0.566434	0.000213624	-3.67035	-2.48082	0.000216147	0.742524	0.748656	0.0137459	0.994574	0	0	0	0	Firmicutes	Clostridia	Clostridiales	Peptococcaceae	uncultured
Otu0223	0.692308	0.000202588	-3.69339	1.48977	0.0271348	0.371459	0.931022	-1.21523	0.568312	0	0	0	0	Firmicutes	Erysipelotrichia	Erysipelotrichales	Erysipelotrichaceae	Candidatus_Stoquefichus
Otu0224	0.132867	0.000229549	-3.63912	0.473152	0.867398	-1.1861	0.931022	-0.50241	0.957479	0	0	0	0	Firmicutes	Clostridia	Clostridiales	Lachnospiraceae	uncultured
Otu0225	0.622378	0.000208501	-3.68089	0.837725	0.173792	0.322407	0.931022	-0.860982	0.685472	0	0	0	0	Bacteroidetes	Bacteroidia	Bacteroidales	Muribaculaceae	Muribaculaceae_ge
Otu0226	0.629371	0.0002242	-3.64936	-1.70217	0.00588316	1.13436	0.363875	-1.13602	0.568312	0	0	0	0	Firmicutes	Clostridia	Clostridiales	Ruminococcaceae	Ruminiclostridium
Otu0227	0.132867	0.000264679	-3.57728	-2.22006	0.343519	3.44237	0.444177	-3.58858	0.585582	0	0	0	0	Firmicutes	Clostridia	Clostridiales	Lachnospiraceae	Roseburia
Otu0228	0.685315	0.000216357	-3.66483	-1.94289	0.000459395	0.824668	0.470246	0.308037	0.957464	0	0	0	0	Firmicutes	Clostridia	Clostridiales	Family_XIII	Family_XIII_AD3011_group
Otu0229	0.678322	0.00021212	-3.67342	-1.04178	0.0809174	-0.0324165	0.98846	-0.707429	0.74674	0	0	0	0	Firmicutes	Clostridia	Clostridiales	Lachnospiraceae	Lachnospiraceae_UCG_008
Otu0230	0.0699301	0.000326653	-3.48591	1.05879	0.809056	1.13016	0.967655	-2.68227	0.872508	0	0	0	0	Bacteroidetes	Bacteroidia	Bacteroidales	Muribaculaceae	Muribaculaceae_ge
Otu0231	0.167832	0.000204233	-3.68987	-2.96226	0.100357	0.90257	0.931022	-1.13367	0.918663	0	0	0	0	Firmicutes	Clostridia	Clostridiales	Ruminococcaceae	Ruminococcaceae_UCG_014
Otu0232	0.0979021	0.000235781	-3.62749	-1.70774	0.603136	1.97384	0.931022	-2.55584	0.819529	0	0	0	0	Firmicutes	Clostridia	Clostridiales	Ruminococcaceae	Ruminococcaceae_UCG_014
Otu0233	0.41958	0.000234429	-3.62999	-0.874382	0.504468	1.9184	0.432934	-2.21643	0.464442	0	0	0	0	Firmicutes	Clostridia	Clostridiales	Lachnospiraceae	Lachnospiraceae_NK4A136_group
Otu0234	0.615385	0.000212904	-3.67182	-1.86791	0.0105588	-1.28244	0.432934	1.68081	0.347431	0	0	0	0	Firmicutes	Clostridia	Clostridiales	Lachnospiraceae	Roseburia
Otu0235	0.692308	0.000206641	-3.68478	-2.07992	0.000168472	-0.305447	0.931022	0.7106	0.74674	0	0	0	0	Firmicutes	Clostridia	Clostridiales	Ruminococcaceae	Ruminiclostridium_9
Otu0236	0.307692	0.000197864	-3.70363	-1.25998	0.402406	-0.785437	0.931022	3.45603	0.281131	0	0	0	0	Firmicutes	Clostridia	Clostridiales	Ruminococcaceae	Ruminiclostridium
Otu0238	0.412587	0.000204952	-3.68835	-5.20839	1.14657e-11	0.624097	0.914802	-0.0106673	0.995242	0	0	0	0	Firmicutes	Clostridia	Clostridiales	Ruminococcaceae	Anaerotruncus
Otu0239	0.118881	0.000165041	-3.78241	-2.57886	0.324031	-1.31271	0.931022	2.34269	0.8127	0	0	0	0	Firmicutes	Clostridia	Clostridiales	Ruminococcaceae	Ruminococcaceae_UCG_014
Otu0240	0.286713	0.000210369	-3.67702	-1.22484	0.454657	-0.414495	0.967655	-1.16418	0.852484	0	0	0	0	Firmicutes	Clostridia	Clostridiales	Ruminococcaceae	Ruminiclostridium
Otu0241	0.545455	0.000205138	-3.68795	-0.619176	0.534581	1.4332	0.432934	-0.443813	0.957464	0	0	0	0	Firmicutes	Clostridia	Clostridiales	Clostridiales_vadinBB60_group	Clostridiales_vadinBB60_group_ge
Otu0242	0.370629	0.000198044	-3.70324	0.168981	0.891991	0.206831	0.982307	-0.457392	0.957464	0	0	0	0	Firmicutes	Clostridia	Clostridiales	Ruminococcaceae	Candidatus_Soleaferrea
Otu0243	0.272727	0.00021246	-3.67272	-0.565673	0.705093	-0.880178	0.931022	1.41006	0.74674	0	0	0	0	Firmicutes	Clostridia	Clostridiales	Lachnospiraceae	Lachnoclostridium
Otu0244	0.342657	0.000189373	-3.72268	-5.65091	1.89978e-10	0.409353	0.950216	0.281018	0.957479	0	0	0	0	Firmicutes	Clostridia	Clostridiales	Lachnospiraceae	uncultured
Otu0245	0.384615	0.000166416	-3.7788	0.968576	0.408712	0.126252	0.982307	-0.741189	0.896042	0	0	0	0	Firmicutes	Clostridia	Clostridiales	Clostridiales_vadinBB60_group	Clostridiales_vadinBB60_group_ge
Otu0247	0.622378	0.000184192	-3.73473	1.14517	0.132062	1.07875	0.470246	-0.714442	0.8127	0	0	0	0	Firmicutes	Clostridia	Clostridiales	Lachnospiraceae	Lachnospiraceae_UCG_006
Otu0249	0.328671	0.00017868	-3.74792	0.476317	0.717349	1.54943	0.470246	-2.16826	0.410225	0	0	0	0	Tenericutes	Mollicutes	Mollicutes_RF39	Mollicutes_RF39_fa	Mollicutes_RF39_ge
Otu0251	0.118881	0.000160045	-3.79576	1.10565	0.726082	-0.0271304	0.993512	-0.385018	0.98823	0	0	0	0	Firmicutes	Clostridia	Clostridiales	Clostridiales_vadinBB60_group	Clostridiales_vadinBB60_group_ge
Otu0252	0.167832	0.000199257	-3.70059	-2.57171	0.183805	-0.147882	0.982307	-0.109356	0.994072	0	0	0	0	Firmicutes	Clostridia	Clostridiales	Lachnospiraceae	Roseburia
Otu0254	0.160839	0.000163277	-3.78707	-0.853106	0.747526	0.900759	0.967655	0.94793	0.957464	0	0	0	0	Firmicutes	Clostridia	Clostridiales	Ruminococcaceae	Ruminococcaceae_UCG_014
Otu0256	0.706294	0.000155982	-3.80692	-0.679568	0.225025	-0.471988	0.853261	0.466552	0.835156	0	0	0	0	Firmicutes	Clostridia	Clostridiales	Ruminococcaceae	Ruminiclostridium_9
Otu0257	0.405594	0.000166831	-3.77772	-0.554451	0.705093	1.78548	0.470246	-1.11668	0.8127	0	0	0	0	Firmicutes	Clostridia	Clostridiales	Ruminococcaceae	Ruminococcaceae_UCG_014
Otu0258	0.307692	0.000141712	-3.84859	-2.88054	0.0205962	-0.91059	0.931022	1.50619	0.74674	0	0	0	0	Firmicutes	Clostridia	Clostridiales	Lachnospiraceae	ASF356
Otu0259	0.13986	0.000151791	-3.81875	-3.03136	0.190901	0.343247	0.982307	-0.911479	0.957464	0	0	0	0	Firmicutes	Clostridia	Clostridiales	Lachnospiraceae	Lachnospiraceae_NK4A136_group
Otu0260	0.566434	0.000151883	-3.81849	-2.036	0.00173977	-0.275122	0.967655	-0.329819	0.957464	0	0	0	0	Firmicutes	Clostridia	Clostridiales	Ruminococcaceae	GCA_900066225
Otu0261	0.314685	0.000137449	-3.86186	-5.0475	2.36235e-07	-1.69366	0.44258	1.3633	0.745916	0	0	0	0	Firmicutes	Clostridia	Clostridiales	Lachnospiraceae	Roseburia
Otu0262	0.0629371	0.000134368	-3.87171	-1.28447	0.770098	0.149846	0.98846	1.12564	0.957479	0	0	0	0	Firmicutes	Clostridia	Clostridiales	Lachnospiraceae	Lachnospiraceae_NK4A136_group
Otu0266	0.384615	0.000132832	-3.8767	0.594243	0.554949	0.263665	0.967655	-0.947891	0.804116	0	0	0	0	Firmicutes	Clostridia	Clostridiales	Ruminococcaceae	Ruminococcaceae_UCG_014
Otu0267	0.34965	0.000132501	-3.87778	1.73706	0.0654683	1.10387	0.720178	-0.301384	0.957479	0	0	0	0	Bacteroidetes	Bacteroidia	Bacteroidales	Muribaculaceae	Muribaculaceae_ge
Otu0268	0.0979021	0.000149396	-3.82566	0.51634	0.874987	0.333297	0.982307	0.683919	0.957479	0	0	0	0	Firmicutes	Clostridia	Clostridiales	Lachnospiraceae	Lachnospiraceae_NK4A136_group
Otu0269	0.573427	0.000147533	-3.83111	1.28521	0.0862519	1.47594	0.282041	-1.12857	0.611152	0	0	0	0	Bacteroidetes	Bacteroidia	Bacteroidales	Muribaculaceae	Muribaculaceae_ge
Otu0271	0.0769231	0.000109577	-3.96028	-2.03027	0.564774	0.69308	0.982307	0.167202	0.994072	0	0	0	0	Firmicutes	Clostridia	Clostridiales	Lachnospiraceae	Lachnospiraceae_ge
Otu0272	0.384615	0.000118222	-3.9273	-4.33013	1.24568e-10	-0.516398	0.931022	1.15129	0.611152	0	0	0	0	Firmicutes	Clostridia	Clostridiales	Ruminococcaceae	Ruminococcaceae_ge
Otu0273	0.300699	0.000115935	-3.93579	-3.93192	0.000290192	-1.32648	0.719431	1.79675	0.611152	0	0	0	0	Firmicutes	Clostridia	Clostridiales	Lachnospiraceae	uncultured
Otu0274	0.230769	0.000123802	-3.90727	1.88943	0.17869	0.403701	0.967655	-0.339738	0.957479	0	0	0	0	Firmicutes	Clostridia	Clostridiales	Lachnospiraceae	Lachnospiraceae_NK4A136_group
Otu0275	0.433566	0.00012483	-3.90368	-3.3461	2.54063e-05	0.269639	0.967655	0.755443	0.82498	0	0	0	0	Firmicutes	Clostridia	Clostridiales	Lachnospiraceae	uncultured
Otu0276	0.153846	0.000141009	-3.85075	-2.522	0.159313	-0.632705	0.967655	0.986332	0.949618	0	0	0	0	Firmicutes	Clostridia	Clostridiales	Lachnospiraceae	A2
Otu0277	0.538462	0.000123763	-3.90741	-2.53101	0.000214529	-0.202783	0.967655	1.15106	0.607277	0	0	0	0	Firmicutes	Clostridia	Clostridiales	Lachnospiraceae	Lachnospiraceae_UCG_006
Otu0278	0.538462	0.000110744	-3.95568	2.41655	0.00253871	0.478098	0.931022	-0.734463	0.835156	0	0	0	0	Firmicutes	Bacilli	Lactobacillales	Lactobacillaceae	Lactobacillus
Otu0279	0.363636	0.000116606	-3.93328	0.923018	0.430539	2.02918	0.282041	-2.91045	0.231212	0	0	0	0	Firmicutes	Clostridia	Clostridiales	Clostridiales_vadinBB60_group	Clostridiales_vadinBB60_group_ge
Otu0280	0.65035	0.000120969	-3.91733	-1.83723	0.000216147	-0.724387	0.519231	1.13875	0.383844	0	0	0	0	Firmicutes	Clostridia	Clostridiales	Family_XIII	Family_XIII_ge
Otu0281	0.118881	0.000114675	-3.94053	-0.328646	0.901653	0.0678507	0.988863	3.14542	0.745916	0	0	0	0	Firmicutes	Clostridia	Clostridiales	Ruminococcaceae	Ruminococcaceae_UCG_014
Otu0282	0.0699301	0.00013107	-3.8825	-1.80185	0.659437	0.00290824	0.999157	0.354984	0.98974	0	0	0	0	Firmicutes	Clostridia	Clostridiales	Lachnospiraceae	uncultured
Otu0283	0.195804	0.000117442	-3.93018	-4.62933	0.00348083	-0.852844	0.931022	2.30577	0.692624	0	0	0	0	Firmicutes	Clostridia	Clostridiales	Ruminococcaceae	Ruminococcaceae_UCG_013
Otu0285	0.377622	0.000109229	-3.96166	-2.12921	0.0313818	1.42801	0.470246	0.405509	0.957464	0	0	0	0	Firmicutes	Clostridia	Clostridiales	Ruminococcaceae	GCA_900066225
Otu0287	0.272727	0.000127805	-3.89345	-1.81061	0.16181	-0.807418	0.931022	0.628701	0.957464	0	0	0	0	Firmicutes	Clostridia	Clostridiales	Lachnospiraceae	uncultured
Otu0288	0.188811	0.00011945	-3.92281	-3.60096	0.0164061	-1.20411	0.931022	1.53532	0.8127	0	0	0	0	Firmicutes	Clostridia	Clostridiales	Lachnospiraceae	Acetatifactor
Otu0291	0.398601	0.00010337	-3.98561	-3.05212	0.000643457	-1.35203	0.472588	1.0853	0.784048	0	0	0	0	Firmicutes	Clostridia	Clostridiales	Lachnospiraceae	uncultured
Otu0293	0.454545	0.000100751	-3.99675	-2.17311	0.00442058	-1.60071	0.282041	2.82983	0.0922357	0	0	0	0	Firmicutes	Clostridia	Clostridiales	Lachnospiraceae	GCA_900066575
Otu0295	0.160839	0.000105057	-3.97858	-0.413971	0.860171	0.167855	0.982307	0.834449	0.957464	0	0	0	0	Firmicutes	Clostridia	Clostridiales	Ruminococcaceae	Ruminiclostridium_5
Otu0296	0.181818	0.000107355	-3.96918	2.40695	0.102437	0.758098	0.931022	0.0740735	0.994072	0	0	0	0	Firmicutes	Clostridia	Clostridiales	Lachnospiraceae	uncultured
Otu0298	0.27972	0.000103078	-3.98683	-3.46624	0.00348083	0.308119	0.967655	-0.559195	0.957464	0	0	0	0	Firmicutes	Clostridia	Clostridiales	Ruminococcaceae	Anaerotruncus
